# Supplementary material for: Genome‐Wide Identification of MYB Genes and Analysis of Their Expression Under Cold Stress Conditions in Artocarpus heterophyllus
Source: Plant Direct. 2026 Apr 10;10(4):e70131. doi: 10.1002/pld3.70131 (PMC13067916; doi:10.1002/pld3.70131)
Supplement: Supplementary file 1 — Data S1: Supporting information. [file PLD3-10-e70131-s001.xlsx]

## Sheet: Sheet1
Table S1. Summary of primers used in this study
Code	Primer name	Use	Sequence（5’→3’）
1	AhMYB18-F	qRT-PCR	CAACAGGTGGTCGCTCAT
	AhMYB18-R	qRT-PCR	AGGTGGGTGTTCCAGTAGTT
2	AhMYB28-F	qRT-PCR	GGACGAAGTGATTGACTATTTG
	AhMYB28-R	qRT-PCR	TCGGAATGAAAGGGTTAGG
3	AhMYB45-F	qRT-PCR	CTCCTTCCCACGACGACT
	AhMYB45-R	qRT-PCR	CGTCTGTGGGCTTATTGTTT
4	AhMYB87-F	qRT-PCR	TCCTTGAACTCCAGCGTAG
	AhMYB87-R	qRT-PCR	TCCACTGGGAAGGTTGTTAT
5	AhMYB96-F	qRT-PCR	GAATCCGACAACAACAAAGG
	AhMYB96-R	qRT-PCR	TCACCACCAGGCACAAGC
6	AhMYB133-F	qRT-PCR	ACTCGTTCCTCCTCACCAC
	AhMYB133-R	qRT-PCR	TGACCCGACCCTCATCCT
7	AhMYB189-F	qRT-PCR	CCAGGTGGGAGCAAGATG
	AhMYB189-R	qRT-PCR	AGTTTGAATGGGAAAAGTAGG
8	AhMYB219-F	qRT-PCR	GGAAGAAGGGATAGATGTGAG
	AhMYB219-R	qRT-PCR	TGGCTTATGTCGTTTGGAT
9	AhMYB238-F	qRT-PCR	CCAGGTGGGAGCAAGATG
	AhMYB238-R	qRT-PCR	AGTTTGAATGGGAAAAGTAGG
10	AhMYB248-F	qRT-PCR	GACAAGTGGGTCCTCAAGC
	AhMYB248-R	qRT-PCR	TCTGAGACTCGCACTGAAAAT
11	AhMYB251-F	qRT-PCR	GACTACATCCGCATCCACG
	AhMYB251-R	qRT-PCR	GGACCATTTGTTTCCGAGTA
12	AhMYB252-F	qRT-PCR	AAATGTTGGGAAATAGATGGTC
	AhMYB252-R	qRT-PCR	GAACTCTGTGGAGGCGAAG
13	AhMYB285-F	qRT-PCR	TCTCCCCTCAAAGACCAGT
	AhMYB285-R	qRT-PCR	AAAGTTCTCCATTACCATTCG
14	β-tubulin-F	qRT-PCR	AAGGAGGTGGACGAGCAGATGAT
	β-tubulin-R	qRT-PCR	GATGTCGCACACGCTAGACTTGA
