# Supplementary material for: Genome‐Wide Identification of MYB Genes and Analysis of Their Expression Under Cold Stress Conditions in Artocarpus heterophyllus
Source: Plant Direct. 2026 Apr 10;10(4):e70131. doi: 10.1002/pld3.70131 (PMC13067916; doi:10.1002/pld3.70131)
Supplement: Supplementary file 2 — Data S2: Supporting information. [file PLD3-10-e70131-s003.xlsx]

## Sheet: Sheet1
Table S2. The MYB genes mentioned in Figure 2
Genes containing only 1-2 motif motifs	AhMYB2, AhMYB81, AhMYB116, AhMYB147, AhMYB192, AhMYB211, AhMYB213, AhMYB214, AhMYB277, AhMYB278, AhMYB253, AhMYB256, AhMYB293, AhMYB10, AhMYB20, AhMYB50, AhMYB71, AhMYB51, AhMYB70, AhMYB230, AhMYB219, AhMYB188, AhMYB69, AhMYB184, AhMYB168, AhMYB169, AhMYB221, AhMYB111, AhMYB80, AhMYB90, AhMYB222, AhMYB296, AhMYB291, AhMYB295, AhMYB276, AhMYB154, AhMYB65, AhMYB152, AhMYB79, AhMYB29, AhMYB30, AhMYB…
The gene containing motif10	AhMYB81, AhMYB2, AhMYB50, AhMYB71, AhMYB51, AhMYB70, AhMYB284, AhMYB107, AhMYB288, AhMYB280, AhMYB80, AhMYB90, AhMYB139, AhMYB132, AhMYB151, AhMYB234, AhMYB140, AhMYB177, AhMYB289
Genes without introns	AhMYB211, AhMYB2, AhMYB71, AhMYB264, AhMYB6, AhMYB65, AhMYB212
Genes containing one intron	AhMYB235, AhMYB50, AhMYB224, AhMYB70, AhMYB51, AhMYB98, AhMYB107, AhMYB284, AhMYB288, AhMYB255, AhMYB281, AhMYB282, AhMYB80, AhMYB90, AhMYB132, AhMYB161, AhMYB289, AhMYB29, AhMYB30, AhMYB91, AhMYB83, AhMYB102, AhMYB205, AhMYB112, AhMYB156, AhMYB28, AhMYB37, AhMYB38
