# Supplementary material for: Genome‐Wide Identification of MYB Genes and Analysis of Their Expression Under Cold Stress Conditions in Artocarpus heterophyllus
Source: Plant Direct. 2026 Apr 10;10(4):e70131. doi: 10.1002/pld3.70131 (PMC13067916; doi:10.1002/pld3.70131)
Supplement: Supplementary file 3 — Data S3: Supporting information. [file PLD3-10-e70131-s002.xlsx]

## Sheet: Sheet1
Table S3. The MYB genes mentioned in Figure 5
Genes without ABRE elements	AhMYB2, AhMYB4, AhMYB5, AhMYB7, AhMYB16, AhMYB21, AhMYB26, AhMYB27, AhMYB30, AhMYB33, AhMYB34, AhMYB40, AhMYB48, AhMYB52, AhMYB71, AhMYB79, AhMYB84, AhMYB91, AhMYB98, AhMYB100, AhMYB104, AhMYB132, AhMYB133, AhMYB145, AhMYB151, AhMYB152, AhMYB158, AhMYB172, AhMYB182, AhMYB188, AhMYB190, AhMYB191, AhMYB194, AhMYB197, AhMYB208, AhMYB211, AhMYB212, AhMYB214, AhMYB216, AhMYB221, AhMYB222, AhMYB226, Ah…
Genes without MYC elements	AhMYB3, AhMYB26, AhMYB27, AhMYB50, AhMYB248, AhMYB249, AhMYB277, AhMYB283
Genes without MYC elements	AhMYB3, AhMYB13, AhMYB18, AhMYB19, AhMYB20, AhMYB26, AhMYB27, AhMYB29, AhMYB30, AhMYB35, AhMYB42, AhMYB44, AhMYB45, AhMYB52, AhMYB53, AhMYB56, AhMYB58, AhMYB59, AhMYB65, AhMYB70, AhMYB71, AhMYB80, AhMYB85, AhMYB87, AhMYB88, AhMYB89, AhMYB90, AhMYB92, AhMYB99, AhMYB100, AhMYB103, AhMYB104, AhMYB106, AhMYB114, AhMYB115, AhMYB116, AhMYB121, AhMYB122, AhMYB127, AhMYB131, AhMYB135, AhMYB138, AhMYB141,…
Genes without MYB elements	AhMYB26, AhMYB27, AhMYB44, AhMYB178, AhMYB187, AhMYB266, AhMYB276, AhMYB277, AhMYB280, AhMYB284
Genes without ARE elements	AhMYB21, AhMYB32, AhMYB40, AhMYB65, AhMYB69, AhMYB72, AhMYB81, AhMYB83, AhMYB84, AhMYB94, AhMYB130, AhMYB165, AhMYB171, AhMYB181, AhMYB182, AhMYB184, AhMYB191, AhMYB224, AhMYB234, AhMYB235, AhMYB276, AhMYB277, AhMYB278, AhMYB296
Genes without STRE elements	AhMYB6, AhMYB11, AhMYB20, AhMYB23, AhMYB26, AhMYB27, AhMYB31, AhMYB56, AhMYB58, AhMYB60, AhMYB62, AhMYB64, AhMYB75, AhMYB82, AhMYB83, AhMYB87, AhMYB88, AhMYB89, AhMYB93, AhMYB94, AhMYB96, AhMYB105, AhMYB110, AhMYB112, AhMYB118, AhMYB119, AhMYB124, AhMYB125, AhMYB126, AhMYB127, AhMYB134, AhMYB141, AhMYB147, AhMYB151, AhMYB156, AhMYB157, AhMYB167, AhMYB168, AhMYB169, AhMYB175, AhMYB178, AhMYB182,Ah…
Genes containing CAT-box elements	AhMYB13, AhMYB17, AhMYB20, AhMYB29, AhMYB30, AhMYB31, AhMYB34, AhMYB35, AhMYB37, AhMYB38, AhMYB43, AhMYB53, AhMYB61, AhMYB69, AhMYB73, AhMYB74, AhMYB79, AhMYB80, AhMYB81, AhMYB84, AhMYB86, AhMYB87, AhMYB88, AhMYB91, AhMYB92, AhMYB95, AhMYB102, AhMYB106, AhMYB112, AhMYB114, AhMYB117, AhMYB120, AhMYB124, AhMYB130, AhMYB132, AhMYB135, AhMYB137, AhMYB142, AhMYB144, AhMYB145, AhMYB152, AhMYB156, AhMYB…
Genes containing RY elements	AhMYB4, AhMYB11, AhMYB19, AhMYB44, AhMYB56, AhMYB58, AhMYB71, AhMYB75, AhMYB90, AhMYB103, AhMYB136, AhMYB138, AhMYB147, AhMYB181, AhMYB216, AhMYB232, AhMYB237, AhMYB241, AhMYB246, AhMYB264
